# Supplementary material for: “They Can’t Possibly Understand What I’m Going Through”: Female Farmers’ Perspectives on Barriers to Care in Georgia
Source: Int J Environ Res Public Health. 2024 Aug 27;21(9):1130. doi: 10.3390/ijerph21091130 (PMC11431051; doi:10.3390/ijerph21091130)
Supplement: Supplementary file 1 [file ijerph-21-01130-s001.zip]

Archive with 1 entries (1 files):
- ijerph-3079950-supplementary.pdf
